# Supplementary material for: Machine Learning and Non-Invasive Monitoring Technologies for Training Load Management in Women’s Volleyball: A Scoping Review
Source: Sports (Basel). 2026 Feb 7;14(2):74. doi: 10.3390/sports14020074 (PMC12944405; doi:10.3390/sports14020074)
Supplement: Supplementary file 1 [file sports-14-00074-s001.zip]

Archive with 3 entries (3 files):
- Supplementary_File_S1_PRISMA-ScR-PRISMA-Checklist.pdf
- Supplementary_Table_S1_Search_Strategy_MDPI_Sports_EN.pdf
- Supplementary_Table_S2_Extraction_Matrix.pdf
